# Supplementary material for: 5-O-Acetyl-d-ribono-1,4-lactone
Source: Acta Crystallogr Sect E Struct Rep Online. 2011 Sep 30;67(Pt 10):o2778. doi: 10.1107/S1600536811038670 (PMC3201372; doi:10.1107/S1600536811038670)
Supplement: Supplementary file 1 [file e-67-o2778-sup1.cif]

##############################################################################
#                                                                            #
# This CIF contains the data in a paper accepted for publication in          #
# Acta Crystallographica Section E. It conforms to the requirements of       #
# Notes for Authors for Acta Crystallographica Section E, and has been       #
# peer reviewed under the auspices of the IUCr Commission on Journals.       #
#                                                                            #
# Full details of the Crystallographic Information File format               #
# are given in the paper "The Crystallographic Information File (CIF):       #
# a New Standard Archive File for Crystallography" by S. R. Hall, F. H.      #
# Allen and I. D. Brown [Acta Cryst. (1991), A47, 655-685].                  #
#                                                                            #
# The current version of the core CIF dictionary is obtainable from          #
# ftp://ftp.iucr.org/pub/cif_core.dic.                                       #
#                                                                            #
# Software is freely available for graphical display of the structure(s)     #
# in this CIF. For information consult the CIF software page                 #
# http://www.iucr.org/resources/cif/software.                                #
#                                                                            #
# This file may be used for bona fide research purposes within the           #
# scientific community so long as proper attribution is given to the journal # 
# article from which it was obtained.                                        #
#                                                                            #
##############################################################################
data_global
_audit_creation_method     'SHELXL97 and manual editing'
_journal_date_recd_electronic     2011-08-06
_journal_date_accepted     2011-09-20
_journal_name_full     'Acta Crystallographica, Section E'
_journal_year     2011
_journal_volume     67
_journal_issue     10
_journal_page_first     o2778
_journal_page_last     o2778
_journal_paper_category     QO
_journal_coeditor_code     LR2026
_publ_contact_author_name     'Adailton J. Bortoluzzi'
_publ_contact_author_address
;
    Depto. de Qu\'imica - UFSC
    88040 - 900 Florian\'opolis, SC
    Brazil
;
_publ_contact_author_email     adajb@qmc.ufsc.br
_publ_contact_author_fax     '55(48)3316888'
_publ_contact_author_phone     '55(48)3316826'
_publ_section_title
;
5-<i>O</i>-Acetyl-<i>D</i>-ribono-1,4-lactone
;
loop_
    _publ_author_name
    _publ_author_address
    'Bortoluzzi, Adailton J.'
;    Depto. de Qu\'imica -  UFSC
     88040-900 - Florian\'opolis, SC
     Brazil
;
    'Sebr\~ao, Damianni'
;    Depto. de Qu\'imica -  UFSC
     88040-900 - Florian\'opolis, SC
     Brazil
;
    'S\'a, Marcus M.'
;    Depto. de Qu\'imica -  UFSC
     88040-900 - Florian\'opolis, SC
     Brazil
;
    'Nascimento, M. G.'
;    Depto. de Qu\'imica -  UFSC
     88040-900 - Florian\'opolis, SC
     Brazil
;
data_I
_audit_creation_method     SHELXL-97
_chemical_name_systematic
;
5-<i>O</i>-Acetyl-D-ribono-1,4-lactone
;
_chemical_name_common     ?
_chemical_formula_moiety     'C7 H10 O6'
_chemical_formula_sum     'C7 H10 O6'
_chemical_formula_iupac     'C7 H10 O6'
_chemical_formula_weight     190.15
_chemical_melting_point     ?
_symmetry_cell_setting     monoclinic
_symmetry_space_group_name_H-M     'P 21'
_symmetry_space_group_name_Hall     'P 2yb'
loop_
    _symmetry_equiv_pos_as_xyz
    'x, y, z'
    '-x, y+1/2, -z'
_cell_length_a     6.1409(4)
_cell_length_b     5.1952(15)
_cell_length_c     13.1844(18)
_cell_angle_alpha     90.00
_cell_angle_beta     95.118(12)
_cell_angle_gamma     90.00
_cell_volume     418.95(14)
_cell_formula_units_Z     2
_cell_measurement_reflns_used     25
_cell_measurement_theta_min     3.54
_cell_measurement_theta_max     20.49
_cell_measurement_temperature     293(2)
_exptl_crystal_description     prismatic
_exptl_crystal_colour     colorless
_exptl_crystal_size_max     0.50
_exptl_crystal_size_mid     0.30
_exptl_crystal_size_min     0.13
_exptl_crystal_density_diffrn     1.507
_exptl_crystal_density_meas     ?
_exptl_crystal_density_method     'not measured'
_exptl_crystal_F_000     200
_exptl_absorpt_coefficient_mu     0.134
_exptl_absorpt_correction_type     none
_exptl_absorpt_process_details     ?
_exptl_absorpt_correction_T_min     ?
_exptl_absorpt_correction_T_max     ?
_exptl_special_details     ?
_diffrn_ambient_temperature     293(2)
_diffrn_radiation_type     MoK\a
_diffrn_radiation_wavelength     0.71073
_diffrn_radiation_source     'fine-focus sealed tube'
_diffrn_radiation_monochromator     graphite
_diffrn_measurement_device_type     'Enraf--Nonius CAD-4 diffractometer'
_diffrn_measurement_method     \w--2\q
_diffrn_detector_area_resol_mean     ?
_diffrn_reflns_number     2164
_diffrn_reflns_av_R_equivalents     0.0460
_diffrn_reflns_av_sigmaI/netI     0.0447
_diffrn_reflns_theta_min     1.55
_diffrn_reflns_theta_max     29.96
_diffrn_reflns_theta_full     29.96
_diffrn_measured_fraction_theta_max     0.998
_diffrn_measured_fraction_theta_full     0.998
_diffrn_reflns_limit_h_min     -8
_diffrn_reflns_limit_h_max     8
_diffrn_reflns_limit_k_min     -7
_diffrn_reflns_limit_k_max     2
_diffrn_reflns_limit_l_min     -18
_diffrn_reflns_limit_l_max     2
_diffrn_standards_number     3
_diffrn_standards_interval_count     200
_diffrn_standards_interval_time     ?
_diffrn_standards_decay_%     1
_reflns_number_total     1346
_reflns_number_gt     1015
_reflns_threshold_expression     >2\s(I)
_refine_ls_structure_factor_coef     Fsqd
_refine_ls_matrix_type     full
_refine_ls_R_factor_all     0.0741
_refine_ls_R_factor_gt     0.0468
_refine_ls_wR_factor_gt     0.1234
_refine_ls_wR_factor_ref     0.1346
_refine_ls_goodness_of_fit_ref     1.072
_refine_ls_restrained_S_all     1.072
_refine_ls_number_reflns     1346
_refine_ls_number_parameters     127
_refine_ls_number_restraints     1
_refine_ls_hydrogen_treatment     mixed
_refine_ls_weighting_scheme     calc
_refine_ls_weighting_details
         'calc w=1/[\s^2^(Fo^2^)+(0.0807P)^2^+0.0065P] where P=(Fo^2^+2Fc^2^)/3'
_atom_sites_solution_hydrogens     geom
_atom_sites_solution_primary     direct
_atom_sites_solution_secondary     difmap
_refine_ls_shift/su_max     0.000
_refine_ls_shift/su_mean     0.000
_refine_diff_density_max     0.286
_refine_diff_density_min     -0.182
_refine_ls_extinction_method     none
_refine_ls_extinction_coef     ?
loop_
    _atom_type_symbol
    _atom_type_description
    _atom_type_scat_dispersion_real
    _atom_type_scat_dispersion_imag
    _atom_type_scat_source
    'C' 'C' 0.0033 0.0000
                         'International Tables Vol C Tables 4.2.6.8 and 6.1.1.4'
    'H' 'H' 0.0000 0.0000
                         'International Tables Vol C Tables 4.2.6.8 and 6.1.1.4'
    'O' 'O' 0.0106 0.0000
                         'International Tables Vol C Tables 4.2.6.8 and 6.1.1.4'
_computing_data_collection     'CAD-4 Software (Enraf--Nonius, 1989)'
_computing_cell_refinement
;
SET4 in CAD-4 Software  (Enraf--Nonius, 1989)
;
_computing_data_reduction     'HELENA (Spek, 1996)'
_computing_structure_solution     'SIR97 (Altomare <i>et al.</i>, 1999)'
_computing_structure_refinement     'SHELXL97 (Sheldrick, 2008)'
_computing_molecular_graphics
;
PLATON (Spek, 2009)
;
_computing_publication_material
;
SHELXL97 (Sheldrick, 2008)
;
loop_
    _atom_site_type_symbol
    _atom_site_label
    _atom_site_fract_x
    _atom_site_fract_y
    _atom_site_fract_z
    _atom_site_U_iso_or_equiv
    _atom_site_adp_type
    _atom_site_calc_flag
    _atom_site_refinement_flags
    _atom_site_occupancy
    _atom_site_symmetry_multiplicity
    _atom_site_disorder_assembly
    _atom_site_disorder_group
    C C1 0.4264(4) -0.0865(5) 0.32056(19) 0.0355(5) Uani d . 1 1 . .
    C C2 0.4464(4) 0.1808(5) 0.3674(2) 0.0344(5) Uani d . 1 1 . .
    H H2 0.4839 0.3062 0.3162 0.041 Uiso calc R 1 1 . .
    C C3 0.2154(4) 0.2326(5) 0.3976(2) 0.0364(6) Uani d . 1 1 . .
    H H3A 0.1774 0.4155 0.3913 0.044 Uiso calc R 1 1 . .
    C C4 0.0742(4) 0.0687(6) 0.3213(2) 0.0405(6) Uani d . 1 1 . .
    H H4A -0.0460 -0.0050 0.3559 0.049 Uiso calc R 1 1 . .
    C C5 -0.0206(5) 0.2048(8) 0.2270(2) 0.0507(8) Uani d . 1 1 . .
    H H5A -0.1029 0.0850 0.1820 0.061 Uiso calc R 1 1 . .
    H H5B -0.1181 0.3413 0.2448 0.061 Uiso calc R 1 1 . .
    C C6 0.1100(5) 0.5012(7) 0.1095(2) 0.0482(7) Uani d . 1 1 . .
    C C7 0.3079(6) 0.5894(10) 0.0629(3) 0.0660(11) Uani d . 1 1 . .
    H H7A 0.3294 0.4848 0.0046 0.099 Uiso calc R 1 1 . .
    H H7B 0.4329 0.5748 0.1118 0.099 Uiso calc R 1 1 . .
    H H7C 0.2895 0.7658 0.0422 0.099 Uiso calc R 1 1 . .
    O O1 0.2157(3) -0.1406(4) 0.29314(16) 0.0433(5) Uani d . 1 1 . .
    O O2 0.5706(3) -0.2355(4) 0.30942(17) 0.0480(5) Uani d . 1 1 . .
    O O3 0.6139(3) 0.1709(5) 0.44808(17) 0.0449(5) Uani d . 1 1 . .
    O O4 0.1877(3) 0.1377(5) 0.49711(16) 0.0445(5) Uani d . 1 1 . .
    O O5 0.1590(3) 0.3103(5) 0.17745(16) 0.0482(6) Uani d . 1 1 . .
    O O6 -0.0705(4) 0.5837(6) 0.0916(2) 0.0666(8) Uani d . 1 1 . .
    H H3 0.661(6) 0.325(9) 0.455(3) 0.047(10) Uiso d . 1 1 . .
    H H4 0.265(7) 0.229(12) 0.540(4) 0.070(14) Uiso d . 1 1 . .
loop_
    _atom_site_aniso_label
    _atom_site_aniso_U_11
    _atom_site_aniso_U_22
    _atom_site_aniso_U_33
    _atom_site_aniso_U_12
    _atom_site_aniso_U_13
    _atom_site_aniso_U_23
    C1 0.0392(12) 0.0292(12) 0.0375(12) -0.0038(11) 0.0002(10) 0.0020(11)
    C2 0.0301(10) 0.0282(12) 0.0445(13) -0.0040(10) 0.0004(9) 0.0007(11)
    C3 0.0332(11) 0.0304(14) 0.0452(13) 0.0003(10) 0.0004(9) -0.0002(11)
    C4 0.0320(11) 0.0398(16) 0.0489(14) -0.0059(12) -0.0006(10) 0.0034(13)
    C5 0.0368(12) 0.060(2) 0.0535(16) -0.0001(15) -0.0068(11) 0.0076(17)
    C6 0.0556(16) 0.0446(16) 0.0417(14) 0.0035(16) -0.0107(12) -0.0012(14)
    C7 0.068(2) 0.078(3) 0.0513(18) -0.002(2) 0.0015(16) 0.015(2)
    O1 0.0416(9) 0.0331(10) 0.0535(11) -0.0079(9) -0.0054(8) -0.0032(9)
    O2 0.0480(11) 0.0389(12) 0.0566(12) 0.0027(10) 0.0018(9) -0.0052(10)
    O3 0.0371(9) 0.0401(13) 0.0555(12) -0.0052(10) -0.0078(8) -0.0051(10)
    O4 0.0411(9) 0.0487(13) 0.0438(10) 0.0013(10) 0.0033(8) -0.0021(10)
    O5 0.0429(10) 0.0534(14) 0.0478(11) 0.0049(10) 0.0014(8) 0.0081(11)
    O6 0.0569(13) 0.0666(18) 0.0728(15) 0.0090(13) -0.0140(11) 0.0155(15)
loop_
    _geom_bond_atom_site_label_1
    _geom_bond_atom_site_label_2
    _geom_bond_site_symmetry_2
    _geom_bond_distance
    _geom_bond_publ_flag
    C1 O2 . 1.195(3) ?
    C1 O1 . 1.342(3) ?
    C1 C2 . 1.521(4) ?
    C2 O3 . 1.413(3) ?
    C2 C3 . 1.531(4) ?
    C2 H2 . 0.9800 ?
    C3 O4 . 1.425(4) ?
    C3 C4 . 1.528(4) ?
    C3 H3A . 0.9800 ?
    C4 O1 . 1.460(4) ?
    C4 C5 . 1.502(4) ?
    C4 H4A . 0.9800 ?
    C5 O5 . 1.439(4) ?
    C5 H5A . 0.9700 ?
    C5 H5B . 0.9700 ?
    C6 O6 . 1.192(4) ?
    C6 O5 . 1.352(4) ?
    C6 C7 . 1.482(5) ?
    C7 H7A . 0.9600 ?
    C7 H7B . 0.9600 ?
    C7 H7C . 0.9600 ?
    O3 H3 . 0.85(5) ?
    O4 H4 . 0.85(5) ?
loop_
    _geom_angle_atom_site_label_1
    _geom_angle_atom_site_label_2
    _geom_angle_atom_site_label_3
    _geom_angle_site_symmetry_1
    _geom_angle_site_symmetry_3
    _geom_angle
    _geom_angle_publ_flag
    O2 C1 O1 . . 122.6(3) ?
    O2 C1 C2 . . 127.4(2) ?
    O1 C1 C2 . . 110.0(2) ?
    O3 C2 C1 . . 107.4(2) ?
    O3 C2 C3 . . 116.1(2) ?
    C1 C2 C3 . . 102.9(2) ?
    O3 C2 H2 . . 110.0 ?
    C1 C2 H2 . . 110.0 ?
    C3 C2 H2 . . 110.0 ?
    O4 C3 C4 . . 107.8(2) ?
    O4 C3 C2 . . 111.6(2) ?
    C4 C3 C2 . . 102.4(2) ?
    O4 C3 H3A . . 111.5 ?
    C4 C3 H3A . . 111.5 ?
    C2 C3 H3A . . 111.5 ?
    O1 C4 C5 . . 109.6(3) ?
    O1 C4 C3 . . 105.5(2) ?
    C5 C4 C3 . . 116.0(3) ?
    O1 C4 H4A . . 108.5 ?
    C5 C4 H4A . . 108.5 ?
    C3 C4 H4A . . 108.5 ?
    O5 C5 C4 . . 107.4(2) ?
    O5 C5 H5A . . 110.2 ?
    C4 C5 H5A . . 110.2 ?
    O5 C5 H5B . . 110.2 ?
    C4 C5 H5B . . 110.2 ?
    H5A C5 H5B . . 108.5 ?
    O6 C6 O5 . . 122.9(3) ?
    O6 C6 C7 . . 126.1(3) ?
    O5 C6 C7 . . 111.0(3) ?
    C6 C7 H7A . . 109.5 ?
    C6 C7 H7B . . 109.5 ?
    H7A C7 H7B . . 109.5 ?
    C6 C7 H7C . . 109.5 ?
    H7A C7 H7C . . 109.5 ?
    H7B C7 H7C . . 109.5 ?
    C1 O1 C4 . . 110.9(2) ?
    C2 O3 H3 . . 105(2) ?
    C3 O4 H4 . . 108(3) ?
    C6 O5 C5 . . 116.4(2) ?
loop_
    _geom_hbond_atom_site_label_D
    _geom_hbond_atom_site_label_H
    _geom_hbond_atom_site_label_A
    _geom_hbond_site_symmetry_A
    _geom_hbond_distance_DH
    _geom_hbond_distance_HA
    _geom_hbond_distance_DA
    _geom_hbond_angle_DHA
    _geom_hbond_publ_flag
    O3 H3 O4 2_656 0.85(5) 1.95(5) 2.781(3) 164(3) y
    O4 H4 O2 2_656 0.85(5) 2.15(5) 2.910(3) 148(5) y
    O4 H4 O3 2_656 0.85(5) 2.41(6) 3.086(4) 136(4) y
