# Supplementary material for: 5-O-Acetyl-d-ribono-1,4-lactone
Source: Acta Crystallogr Sect E Struct Rep Online. 2011 Sep 30;67(Pt 10):o2778. doi: 10.1107/S1600536811038670 (PMC3201372; doi:10.1107/S1600536811038670)
Supplement: Supplementary file 2 [file e-67-o2778-Isup2.hkl]

#
# h,k,l, Fc-squared, Fo-squared, sigma(Fo-squared) and status flag
#
data_I
_shelx_title '5-<i>O</i>-Acetyl-D-ribono-1,4-lactone'
_shelx_refln_list_code          4
_shelx_F_calc_maximum       65.03
_exptl_crystal_F_000       200.00
_reflns_d_resolution_high  0.7116
 
loop_
 _symmetry_equiv_pos_as_xyz
 'x, y, z'
 '-x, y+1/2, -z'
 
_cell_length_a     6.1409
_cell_length_b     5.1952
_cell_length_c    13.1844
_cell_angle_alpha  90.000
_cell_angle_beta   95.118
_cell_angle_gamma  90.000
 
_shelx_F_squared_multiplier     1.000
 
loop_
 _refln_index_h
 _refln_index_k
 _refln_index_l
 _refln_F_squared_calc
 _refln_F_squared_meas
 _refln_F_squared_sigma
 _refln_observed_status
   1   0   0      146.96      172.96      2.07 o
   2   0   0       12.15       12.36      0.39 o
   3   0   0      234.41      263.84      6.61 o
   4   0   0       32.17       30.26      0.74 o
   5   0   0      120.38      114.45      2.26 o
   6   0   0       19.97       17.74      1.23 o
   7   0   0        0.32       -0.15      1.12 o
   8   0   0       12.86       13.92      0.90 o
   1   1   0      230.13      270.59      5.63 o
   2   1   0      548.73      633.30     19.06 o
   3   1   0       39.33       49.40      1.15 o
   4   1   0      146.95      148.49      2.34 o
   5   1   0       66.29       65.53      1.90 o
   6   1   0       16.03       14.51      0.76 o
   7   1   0       10.91       11.07      0.53 o
   8   1   0        4.50        4.22      0.90 o
   0   2   0      880.82      986.14      6.48 o
   1   2   0      299.14      330.41      9.40 o
   2   2   0      102.84      116.33      3.17 o
   3   2   0      122.34      130.12      4.22 o
   4   2   0       19.87       18.31      0.50 o
   5   2   0      107.28      104.59      2.78 o
   6   2   0        2.79        2.49      0.46 o
   7   2   0        6.12        6.09      0.47 o
   8   2   0        0.65        0.12      1.03 o
   1   3   0      115.25      116.80      3.41 o
   2   3   0      191.89      201.24     10.53 o
   3   3   0       48.72       55.35      2.70 o
   4   3   0      135.51      126.62      6.13 o
   5   3   0       14.38       14.27      0.76 o
   6   3   0        5.02        5.12      0.60 o
   7   3   0        1.71        1.69      0.61 o
   0   4   0       16.41       18.11      0.94 o
   1   4   0       83.71       86.60      2.74 o
   2   4   0       28.13       29.58      0.87 o
   3   4   0        2.75        3.05      1.07 o
   4   4   0        1.55        2.37      0.46 o
   5   4   0       26.90       26.51      1.05 o
   6   4   0        0.92        0.96      0.53 o
   7   4   0        3.84        6.01      0.81 o
   1   5   0       35.56       35.87      1.10 o
   2   5   0        9.27       10.47      0.66 o
   3   5   0       30.25       32.50      1.31 o
   4   5   0        0.41       -0.40      1.27 o
   5   5   0        2.51        1.63      1.97 o
   6   5   0        5.85        6.45      0.82 o
   0   6   0        4.15        5.39      0.88 o
   1   6   0        0.24        0.88      1.26 o
   2   6   0        1.67        1.97      1.68 o
   3   6   0        0.86        0.69      0.61 o
   4   6   0        2.22        4.23      1.29 o
   1   7   0        0.22        0.75      1.67 o
   2   7   0        0.05        0.13      1.43 o
  -8   0   1        0.77        1.42      1.79 o
  -7   0   1        4.40        6.05      1.66 o
  -6   0   1        1.47        0.89      0.89 o
  -5   0   1      184.10      179.37      4.89 o
  -4   0   1      121.48      129.66      2.47 o
  -3   0   1        0.89        0.91      0.29 o
  -2   0   1      539.30      614.92      4.93 o
  -1   0   1     4228.88     4888.66     49.58 o
   0   0   1      745.97      815.65      2.45 o
   1   0   1       17.08       19.22      0.39 o
   2   0   1      140.51      161.74      2.46 o
   3   0   1      385.43      408.61      5.03 o
   4   0   1       78.10       80.24      1.74 o
   5   0   1      157.99      158.27      3.55 o
   6   0   1       10.91       10.51      0.67 o
   7   0   1        1.30        1.02      1.08 o
   8   0   1       13.65       13.94      1.79 o
  -8   1   1        3.77        3.77      1.16 o
  -7   1   1        9.31       11.63      0.95 o
  -6   1   1       30.52       30.29      0.86 o
  -5   1   1       32.61       31.18      1.34 o
  -4   1   1       46.80       48.88      0.73 o
  -3   1   1      107.29      109.71      2.60 o
  -2   1   1      147.17      156.52      6.22 o
  -1   1   1     1034.73     1057.68     33.95 o
   0   1   1      271.64      257.40      4.52 o
   1   1   1      909.84      972.56     18.17 o
   2   1   1        1.23        0.98      0.39 o
   3   1   1       82.61       95.06      3.87 o
   4   1   1       85.20       87.70      2.24 o
   5   1   1       39.36       39.35      1.13 o
   6   1   1       26.75       27.17      0.66 o
   7   1   1       10.02       10.09      0.60 o
   8   1   1        4.96        6.02      0.84 o
  -8   2   1        1.05        0.29      1.34 o
  -7   2   1        2.94        5.01      1.30 o
  -6   2   1       22.62       21.15      0.62 o
  -5   2   1       35.92       35.08      0.89 o
  -4   2   1       72.97       75.87      1.43 o
  -3   2   1      179.68      182.80      6.26 o
  -2   2   1      101.73      112.48      2.62 o
  -1   2   1      135.58      135.31      1.99 o
   0   2   1      653.50      651.23      4.67 o
   1   2   1      326.92      352.50      8.93 o
   2   2   1      173.96      179.89      7.68 o
   3   2   1      173.07      181.72      7.51 o
   4   2   1       16.59       14.09      0.43 o
   5   2   1       32.14       33.33      0.77 o
   6   2   1        6.87        6.17      0.65 o
   7   2   1        0.27       -0.93      0.93 o
   8   2   1        2.27        1.05      0.82 o
  -7   3   1        7.45        7.23      0.77 o
  -6   3   1        9.16        8.76      0.70 o
  -5   3   1       65.10       60.69      3.18 o
  -4   3   1        4.14        4.14      0.59 o
  -3   3   1       32.50       35.58      0.84 o
  -2   3   1       93.85       98.39      2.17 o
  -1   3   1       18.56       18.81      1.72 o
   0   3   1      205.97      212.66      4.09 o
   1   3   1       78.18       85.10      1.94 o
   2   3   1       36.05       42.69      3.31 o
   3   3   1       66.82       68.96      1.54 o
   4   3   1       78.36       79.08      2.55 o
   5   3   1        3.00        2.96      0.51 o
   6   3   1        2.57        2.74      1.99 o
   7   3   1       11.13       11.32      0.86 o
  -7   4   1        1.14        0.42      1.13 o
  -6   4   1        2.38        3.07      0.60 o
  -5   4   1        3.74        4.23      0.67 o
  -4   4   1        3.32        3.10      1.14 o
  -3   4   1       22.88       24.52      0.90 o
  -2   4   1       36.49       33.61      1.12 o
  -1   4   1        4.39        4.08      0.43 o
   0   4   1      133.48      138.14      2.85 o
   1   4   1       47.11       48.23      1.38 o
   2   4   1       53.35       52.53      3.55 o
   3   4   1        3.49        3.66      0.51 o
   4   4   1       63.40       64.03      5.03 o
   5   4   1       26.59       25.83      1.04 o
   6   4   1        6.01        7.04      0.79 o
   7   4   1        1.45       -0.28      1.58 o
  -6   5   1        1.87        3.23      0.71 o
  -5   5   1        1.52        0.97      1.06 o
  -4   5   1        9.86       11.74      1.85 o
  -3   5   1        7.19        7.13      0.75 o
  -2   5   1       55.14       58.26      3.34 o
  -1   5   1       50.40       48.18      1.19 o
   0   5   1        0.28        0.31      0.87 o
   1   5   1       12.20       12.88      0.69 o
   2   5   1        8.05        8.01      1.36 o
   3   5   1        5.50        5.94      0.63 o
   4   5   1        6.13        6.74      3.27 o
   5   5   1        0.06        0.53      0.63 o
   6   5   1        2.29        0.73      1.71 o
  -4   6   1        3.89        4.51      1.00 o
  -3   6   1        1.32        2.65      0.50 o
  -2   6   1        0.34        1.06      0.55 o
  -1   6   1        9.37       10.73      0.75 o
   0   6   1        1.48        1.38      0.71 o
   1   6   1        3.07        2.48      0.79 o
   2   6   1        0.92        0.31      0.69 o
   3   6   1        1.06        0.51      1.01 o
   4   6   1        3.23        2.94      0.74 o
  -2   7   1        3.56        4.59      1.99 o
  -1   7   1        7.06        8.22      3.78 o
   0   7   1        9.58       11.55      1.01 o
   1   7   1        0.27        0.71      1.56 o
   2   7   1       11.01       15.56      1.09 o
  -8   0   2       11.83       12.29      0.85 o
  -7   0   2       14.85       15.73      0.87 o
  -6   0   2        1.46        2.39      0.58 o
  -5   0   2      170.06      151.21      5.18 o
  -4   0   2       26.76       26.95      1.28 o
  -3   0   2       53.54       55.03      1.19 o
  -2   0   2     1013.34     1171.74      6.59 o
  -1   0   2       60.74       68.47      1.24 o
   0   0   2       95.14      109.59      2.06 o
   1   0   2       56.72       53.13      1.16 o
   2   0   2       31.85       31.29      0.84 o
   3   0   2       29.66       32.06      0.65 o
   4   0   2       28.92       26.23      1.06 o
   5   0   2       94.58       93.96      2.04 o
   6   0   2       24.69       23.30      0.89 o
   7   0   2        0.38       -0.68      1.17 o
   8   0   2        4.46        4.86      0.72 o
  -8   1   2        2.89        1.96      0.85 o
  -7   1   2        2.34        2.84      0.86 o
  -6   1   2       14.68       14.37      0.52 o
  -5   1   2       11.57       11.29      0.42 o
  -4   1   2       41.83       45.16      1.90 o
  -3   1   2       69.08       76.83      2.70 o
  -2   1   2      798.43      887.91     31.17 o
  -1   1   2        1.06        0.83      0.38 o
   0   1   2     2901.95     2729.10    114.28 o
   1   1   2      290.95      306.08      2.18 o
   2   1   2      320.55      367.19      8.00 o
   3   1   2      355.84      395.98      4.10 o
   4   1   2       15.82       16.34      0.48 o
   5   1   2       21.53       21.48      0.55 o
   6   1   2       48.61       45.06      0.85 o
   7   1   2       28.57       29.04      1.26 o
   8   1   2        5.11        5.50      0.81 o
  -8   2   2        2.74        2.16      0.83 o
  -7   2   2       11.41       11.79      0.56 o
  -6   2   2        3.70        4.13      0.37 o
  -5   2   2       16.90       18.78      2.13 o
  -4   2   2       31.03       31.63      0.64 o
  -3   2   2      349.73      369.13     14.80 o
  -2   2   2      790.41      844.02     31.72 o
  -1   2   2       17.13       18.49      0.53 o
   0   2   2     1208.28     1209.43     18.16 o
   1   2   2       52.19       49.49      1.11 o
   2   2   2        3.17        3.07      0.20 o
   3   2   2       62.55       66.90      2.61 o
   4   2   2        2.44        2.55      0.54 o
   5   2   2       75.24       69.33      1.78 o
   6   2   2        2.94        3.63      0.81 o
   7   2   2        3.59        2.59      1.46 o
   8   2   2        4.90        6.17      1.02 o
  -7   3   2        6.50        5.67      0.70 o
  -6   3   2        0.67        0.41      0.62 o
  -5   3   2       25.85       23.37      0.90 o
  -4   3   2      106.42      102.72      6.81 o
  -3   3   2       54.75       48.50      1.92 o
  -2   3   2       47.37       42.79      2.03 o
  -1   3   2      207.45      206.80      4.21 o
   0   3   2      177.60      186.83      3.91 o
   1   3   2       88.91       87.78      1.90 o
   2   3   2      146.05      157.66      9.25 o
   3   3   2       14.63       15.39      0.90 o
   4   3   2       24.86       25.53      0.87 o
   5   3   2       52.90       52.50      1.26 o
   6   3   2        0.86        0.13      1.21 o
   7   3   2        3.06        5.02      0.98 o
  -7   4   2        9.25        8.76      1.07 o
  -6   4   2        8.34        7.75      0.84 o
  -5   4   2        1.85        1.67      1.51 o
  -4   4   2       13.74       12.32      0.70 o
  -3   4   2       26.81       28.09      1.49 o
  -2   4   2        1.04       -0.01      1.03 o
  -1   4   2       22.59       22.83      0.83 o
   0   4   2       33.11       33.21      1.14 o
   1   4   2        3.75        3.88      0.49 o
   2   4   2       49.82       46.86      1.08 o
   3   4   2       56.27       57.67      2.63 o
   4   4   2       71.35       70.95      2.69 o
   5   4   2        7.48        7.64      0.71 o
   6   4   2        9.18        9.34      0.77 o
   7   4   2        1.24        0.44      0.93 o
  -6   5   2        0.01        0.35      0.86 o
  -5   5   2        4.51        5.05      2.59 o
  -4   5   2       10.69       11.74      0.80 o
  -3   5   2        5.36        6.80      0.62 o
  -2   5   2       39.53       36.24      1.69 o
  -1   5   2        9.83        9.06      0.75 o
   0   5   2        6.93        6.79      0.58 o
   1   5   2       75.73       78.55      1.72 o
   2   5   2        3.83        4.40      0.56 o
   3   5   2       18.65       18.31      1.27 o
   4   5   2        0.46        1.01      1.33 o
   5   5   2        0.58        0.61      0.73 o
   6   5   2        0.04       -0.19      1.62 o
  -4   6   2        0.91        0.12      0.81 o
  -3   6   2        2.76        1.03     17.52 o
  -2   6   2       18.86       19.90      0.98 o
  -1   6   2       18.08       19.54      0.93 o
   0   6   2        6.88        8.24      1.28 o
   1   6   2       17.76       19.41      2.84 o
   2   6   2        2.27        2.05      0.60 o
   3   6   2        1.60       -0.14      1.56 o
   4   6   2       12.26       13.69      2.46 o
  -2   7   2        3.86        6.63      1.26 o
  -1   7   2       12.72       17.65      2.01 o
   0   7   2        3.39        4.02      0.77 o
   1   7   2        3.82        4.04      1.48 o
   2   7   2        4.47        4.20      1.56 o
  -8   0   3        9.12        9.27      1.16 o
  -7   0   3        4.52        5.70      0.88 o
  -6   0   3      141.59      133.98      4.59 o
  -5   0   3        0.12        1.53      0.49 o
  -4   0   3       28.95       29.60      1.02 o
  -3   0   3        0.16        0.56      0.32 o
  -2   0   3      165.96      160.57      3.76 o
  -1   0   3      738.51      873.37      6.87 o
   0   0   3      128.08      144.38      2.57 o
   1   0   3      997.11     1095.39      8.09 o
   2   0   3      214.05      256.61      4.98 o
   3   0   3       61.16       63.32      2.22 o
   4   0   3       92.12       93.91      2.60 o
   5   0   3        6.93        6.05      0.73 o
   6   0   3       14.24       13.03      1.00 o
   7   0   3        6.20        6.87      0.97 o
   8   0   3        5.96        7.96      1.23 o
  -8   1   3        1.01        1.05      0.75 o
  -7   1   3        3.12        1.14      1.57 o
  -6   1   3        7.93        7.21      0.60 o
  -5   1   3        0.05        0.46      0.99 o
  -4   1   3       23.21       23.87      0.68 o
  -3   1   3      668.10      743.88     43.28 o
  -2   1   3      192.26      205.45     15.19 o
  -1   1   3      750.17      775.52     64.06 o
   0   1   3      847.44      831.22     51.93 o
   1   1   3     1298.45     1345.74     51.74 o
   2   1   3      866.78      969.09      9.71 o
   3   1   3      124.95      146.36      2.39 o
   4   1   3        5.35        5.05      0.44 o
   5   1   3      188.50      160.95      4.20 o
   6   1   3       18.50       16.97      0.83 o
   7   1   3        6.65        8.24      1.22 o
   8   1   3        0.55       -1.68      1.68 o
  -8   2   3        1.10        0.73      1.62 o
  -7   2   3        9.54       10.69      2.13 o
  -6   2   3        0.99       -1.09      1.09 o
  -5   2   3       58.71       56.21      1.54 o
  -4   2   3       30.06       30.07      1.97 o
  -3   2   3       40.84       48.62      3.05 o
  -2   2   3       48.31       49.83      1.57 o
  -1   2   3      219.78      203.77     12.73 o
   0   2   3      217.18      194.39      3.24 o
   1   2   3      133.03      135.10      2.83 o
   2   2   3       26.63       27.25      1.42 o
   3   2   3      148.62      147.90      4.94 o
   4   2   3       33.34       29.59      2.06 o
   5   2   3       91.43       90.81      2.48 o
   6   2   3       15.19       15.42      0.78 o
   7   2   3        4.28        3.37      1.68 o
   8   2   3        0.12        1.45      1.08 o
  -7   3   3        2.86        0.33      2.30 o
  -6   3   3        5.80        7.94      0.87 o
  -5   3   3       17.75       15.96      1.05 o
  -4   3   3       56.12       51.19      1.62 o
  -3   3   3        9.82        9.39      0.76 o
  -2   3   3       86.42       69.02      1.95 o
  -1   3   3      121.76      104.45      3.14 o
   0   3   3      120.62      114.59      3.19 o
   1   3   3       42.90       47.37      1.48 o
   2   3   3       44.12       47.56      1.44 o
   3   3   3        5.62        3.67      0.70 o
   4   3   3      152.71      156.81      4.76 o
   5   3   3        1.90        0.97      1.54 o
   6   3   3        4.70        0.87      2.30 o
   7   3   3        0.46        0.51      0.83 o
  -7   4   3       11.06       11.62      1.51 o
  -6   4   3        7.06        6.21      1.11 o
  -5   4   3       18.54       19.37      1.33 o
  -4   4   3        9.56        9.56      0.95 o
  -3   4   3       17.83       15.84      1.05 o
  -2   4   3       44.32       42.67      1.45 o
  -1   4   3       23.31       18.09      1.04 o
   0   4   3        5.00        4.76      0.59 o
   1   4   3       84.13       81.19      2.67 o
   2   4   3       37.91       39.48      1.40 o
   3   4   3       18.27       20.59      1.19 o
   4   4   3        2.50        3.93      0.71 o
   5   4   3        5.51        6.60      0.96 o
   6   4   3        2.99        0.66      2.02 o
  -6   5   3        1.25        2.70      1.03 o
  -5   5   3        5.69        5.86      0.98 o
  -4   5   3        4.95        0.86      2.49 o
  -3   5   3        0.20        1.04      1.38 o
  -2   5   3       31.12       32.70      1.49 o
  -1   5   3       32.14       34.60      1.45 o
   0   5   3       19.35       20.43      1.10 o
   1   5   3       15.65       16.65      1.11 o
   2   5   3       14.83       14.63      1.07 o
   3   5   3        6.69        6.04      0.92 o
   4   5   3        0.85        1.78      2.17 o
   5   5   3        0.89        1.66      2.13 o
  -4   6   3        7.02        7.73      1.28 o
  -3   6   3        9.75       10.83      1.14 o
  -2   6   3        2.20        3.03      0.83 o
  -1   6   3        2.75        4.47      0.73 o
   0   6   3       29.22       30.14      1.63 o
   1   6   3        6.01        5.83      0.90 o
   2   6   3        8.70        8.54      1.05 o
   3   6   3        8.18       11.52      1.15 o
   4   6   3        0.49       -0.36      2.44 o
  -2   7   3        7.10        8.88      1.32 o
  -1   7   3        1.37        0.73      2.05 o
   0   7   3        0.17        0.00      1.76 o
   1   7   3        1.21        0.88      1.07 o
  -8   0   4        0.06        1.70      0.76 o
  -7   0   4        3.36        4.51      0.77 o
  -6   0   4       40.92       37.90      1.55 o
  -5   0   4       71.02       73.06      2.22 o
  -4   0   4       79.25       81.95      2.37 o
  -3   0   4       18.14       20.21      0.75 o
  -2   0   4      742.82      816.22      8.94 o
  -1   0   4      199.07      215.60      3.92 o
   0   0   4       54.25       60.26      1.40 o
   1   0   4      185.07      196.84      3.90 o
   2   0   4       13.91       15.83      0.61 o
   3   0   4        8.27        7.40      0.56 o
   4   0   4        0.60        0.00      1.10 o
   5   0   4       18.07       16.74      0.99 o
   6   0   4        3.62        9.87      0.87 o
   7   0   4        3.14        2.56      0.84 o
   8   0   4        2.24       15.16      1.44 o
  -8   1   4        1.97        2.17      1.04 o
  -7   1   4        0.75        1.82      0.98 o
  -6   1   4        6.90        7.36      0.61 o
  -5   1   4       50.02       51.18      1.14 o
  -4   1   4       39.54       37.19      0.85 o
  -3   1   4       79.13       81.79      1.84 o
  -2   1   4      137.21      149.97      2.95 o
  -1   1   4      338.01      335.83     19.73 o
   0   1   4     2635.36     2608.32    181.08 o
   1   1   4       60.79       63.25      2.44 o
   2   1   4       68.66       72.19      1.52 o
   3   1   4      188.19      195.60      3.37 o
   4   1   4       15.24       13.62      0.59 o
   5   1   4      158.51      139.00      2.92 o
   6   1   4        1.89        1.26      0.63 o
   7   1   4        2.10        1.74      0.54 o
   8   1   4        3.45        3.72      1.43 o
  -8   2   4        3.09        2.20      1.70 o
  -7   2   4        0.47       -1.55      1.80 o
  -6   2   4        8.77        8.20      0.62 o
  -5   2   4        4.07        4.26      0.46 o
  -4   2   4       11.80       14.40      0.74 o
  -3   2   4       15.13       18.60      0.75 o
  -2   2   4       73.56       73.64      1.56 o
  -1   2   4       27.99       30.61      1.42 o
   0   2   4       49.48       51.58      3.78 o
   1   2   4      302.08      297.91     10.34 o
   2   2   4       65.62       63.47      1.37 o
   3   2   4       84.13       80.75      2.71 o
   4   2   4       65.61       62.81      1.28 o
   5   2   4       46.49       45.69      1.17 o
   6   2   4       16.76       14.71      0.85 o
   7   2   4        1.09        0.60      1.24 o
  -7   3   4        1.80        3.59      0.79 o
  -6   3   4        2.96        4.08      0.80 o
  -5   3   4        5.93        4.12      0.78 o
  -4   3   4       18.69       17.78      1.08 o
  -3   3   4        0.32        0.17      1.35 o
  -2   3   4       85.41       74.18      2.39 o
  -1   3   4        8.23        8.60      0.64 o
   0   3   4       16.76       14.73      0.74 o
   1   3   4       50.77       49.34      1.41 o
   2   3   4        6.73        7.21      0.64 o
   3   3   4      219.34      216.91      5.28 o
   4   3   4       20.80       19.99      1.18 o
   5   3   4        9.82        8.84      0.97 o
   6   3   4        4.54       -1.40      1.40 o
   7   3   4        0.94       -0.35      2.24 o
  -7   4   4        1.57        0.00      2.39 o
  -6   4   4        1.75        1.60      0.90 o
  -5   4   4       16.25       18.48      1.25 o
  -4   4   4       46.39       43.38      1.65 o
  -3   4   4       67.21       63.99      2.03 o
  -2   4   4       97.52       87.75      2.53 o
  -1   4   4      137.01      120.28      4.06 o
   0   4   4       37.98       36.10      1.29 o
   1   4   4       24.75       21.64      1.12 o
   2   4   4       16.06       12.47      1.00 o
   3   4   4       42.05       39.88      1.57 o
   4   4   4       18.86       19.30      1.18 o
   5   4   4        0.41        1.31      0.70 o
   6   4   4        1.97        0.34      1.68 o
  -6   5   4        4.52        4.94      1.13 o
  -5   5   4        0.38        0.33      2.14 o
  -4   5   4        6.89        7.12      0.99 o
  -3   5   4        3.69        5.71      0.84 o
  -2   5   4       11.14       11.01      1.08 o
  -1   5   4       16.80       15.63      1.14 o
   0   5   4        3.52        4.08      0.68 o
   1   5   4        1.36        0.48      1.35 o
   2   5   4       23.95       22.52      1.32 o
   3   5   4        3.19        2.51      0.87 o
   4   5   4        6.81        7.68      1.05 o
   5   5   4        7.19        8.00      1.09 o
  -4   6   4        0.83        1.98      1.02 o
  -3   6   4        5.92        7.13      1.05 o
  -2   6   4        8.06        8.32      1.12 o
  -1   6   4       12.36       14.63      1.24 o
   0   6   4        1.70        5.46      0.92 o
   1   6   4        0.73       -1.80      1.95 o
   2   6   4        0.81        0.94      1.63 o
   3   6   4        0.22        2.29      0.79 o
   4   6   4        3.59        1.23      1.12 o
  -1   7   4        1.80        3.24      1.09 o
   0   7   4        1.37       -0.73      2.13 o
   1   7   4        8.31       11.27      1.41 o
  -8   0   5        2.42        2.42      0.86 o
  -7   0   5        2.20        1.77      0.80 o
  -6   0   5       16.07       18.94      1.13 o
  -5   0   5        1.19        2.59      0.60 o
  -4   0   5       40.31       39.64      1.24 o
  -3   0   5      139.67      149.70      3.46 o
  -2   0   5       23.43       29.62      0.88 o
  -1   0   5      140.85      165.56      3.88 o
   0   0   5     1164.37     1358.74     10.68 o
   1   0   5      111.64      126.53      3.53 o
   2   0   5        7.58        9.68      0.53 o
   3   0   5      401.27      433.91      8.87 o
   4   0   5        0.00        0.17      0.40 o
   5   0   5        6.90        6.04      0.70 o
   6   0   5       46.98       48.90      1.80 o
   7   0   5        2.78        0.31      1.89 o
   8   0   5        9.99        7.86      1.38 o
  -8   1   5        9.48       12.43      1.26 o
  -7   1   5        0.88        1.21      1.56 o
  -6   1   5       26.90       25.17      1.29 o
  -5   1   5       51.67       56.19      2.24 o
  -4   1   5       22.58       21.43      0.69 o
  -3   1   5      319.80      329.28     10.61 o
  -2   1   5       57.89       61.91      3.97 o
  -1   1   5      383.63      398.10     33.36 o
   0   1   5       32.93       41.23      3.02 o
   1   1   5      173.02      181.74      8.67 o
   2   1   5      241.66      251.50     12.46 o
   3   1   5       23.34       20.11      0.62 o
   4   1   5       51.63       47.64      1.53 o
   5   1   5        7.76        7.30      0.84 o
   6   1   5        4.70        4.50      0.55 o
   7   1   5        2.39        2.56      0.71 o
  -8   2   5        2.41        1.21      1.83 o
  -7   2   5        6.48        7.27      0.71 o
  -6   2   5       17.03       17.83      2.16 o
  -5   2   5        0.25       -0.11      0.48 o
  -4   2   5       14.58       14.39      0.63 o
  -3   2   5       14.94       12.00      1.05 o
  -2   2   5       30.69       26.75      1.61 o
  -1   2   5      250.90      247.64      8.80 o
   0   2   5      183.40      178.81      8.58 o
   1   2   5      479.86      460.61      9.39 o
   2   2   5        8.41       11.23      1.75 o
   3   2   5       40.94       41.45      0.96 o
   4   2   5       29.82       27.01      0.85 o
   5   2   5       37.42       37.49      1.07 o
   6   2   5        0.37        0.19      0.65 o
   7   2   5        0.16        0.39      0.74 o
  -7   3   5        1.18        1.52      0.83 o
  -6   3   5       11.00       10.09      1.01 o
  -4   3   5       27.59       25.40      1.19 o
  -3   3   5       28.84       25.18      1.12 o
  -2   3   5      159.98      137.44      3.94 o
  -1   3   5      134.15      113.01      3.54 o
   0   3   5       56.46       51.29      1.71 o
   1   3   5       73.50       67.52      2.11 o
   2   3   5      245.36      223.10      5.09 o
   3   3   5       22.54       21.43      1.15 o
   4   3   5       22.76       20.71      1.18 o
   5   3   5       22.38       23.58      1.37 o
   6   3   5        3.78        1.54      2.24 o
   7   3   5        2.36        2.16      1.03 o
  -7   4   5        4.71        3.44      1.29 o
  -6   4   5        2.65        4.12      0.89 o
  -5   4   5       20.19       19.46      1.31 o
  -4   4   5       19.86       17.73      1.19 o
  -3   4   5        0.38        1.07      0.59 o
  -2   4   5      171.66      153.21      4.80 o
  -1   4   5        8.66        7.00      0.80 o
   0   4   5       64.39       57.75      2.03 o
   1   4   5       27.27       25.03      1.18 o
   2   4   5       30.17       29.38      1.28 o
   3   4   5       33.65       30.21      1.42 o
   4   4   5       17.96       19.84      1.30 o
   5   4   5        9.90        9.41      1.15 o
   6   4   5        3.33        1.73      2.65 o
  -6   5   5        0.51        1.87      2.39 o
  -5   5   5        6.40        6.22      1.02 o
  -4   5   5        4.30       -2.77      2.77 o
  -3   5   5        3.44        3.54      0.78 o
  -2   5   5        0.09        0.00      1.52 o
  -1   5   5        3.88        5.39      0.71 o
   0   5   5       13.46       12.85      1.03 o
   1   5   5       23.83       22.13      1.29 o
   2   5   5        2.31        1.22      0.77 o
   3   5   5       29.58       31.15      1.62 o
   4   5   5        8.99        9.01      1.07 o
   5   5   5        7.36        8.88      1.26 o
  -4   6   5        0.19        0.65      1.03 o
  -3   6   5        0.72       -1.33      2.49 o
  -2   6   5       27.22       30.01      1.67 o
  -1   6   5       10.35       15.20      1.24 o
   0   6   5        3.03        4.14      0.91 o
   1   6   5        1.57        1.44      0.77 o
   2   6   5        4.27        6.76      0.99 o
   3   6   5        5.20        5.89      1.05 o
   4   6   5        3.33        5.06      1.25 o
   0   7   5        2.41        4.25      1.01 o
  -8   0   6        4.84        5.56      1.09 o
  -7   0   6        4.68        6.04      0.90 o
  -6   0   6        2.93        0.24      1.91 o
  -5   0   6        7.31        7.04      0.78 o
  -4   0   6       60.70       58.60      1.65 o
  -3   0   6       63.14       62.12      1.97 o
  -2   0   6      312.38      346.97      6.89 o
  -1   0   6        0.08       -0.38      0.74 o
   0   0   6       88.69      104.96      2.44 o
   1   0   6      206.49      220.97      5.21 o
   2   0   6      235.59      236.57      6.26 o
   3   0   6      355.93      369.77      8.59 o
   4   0   6        2.32        1.87      0.54 o
   5   0   6       14.89       14.12      1.00 o
   6   0   6        2.48        2.64      0.68 o
   7   0   6        3.07       -0.32      2.35 o
  -8   1   6        8.18        8.82      1.14 o
  -7   1   6        0.64        1.70      1.48 o
  -6   1   6        0.46        0.62      0.59 o
  -5   1   6       50.01       47.29      2.63 o
  -4   1   6       96.71       93.34      1.95 o
  -3   1   6      166.67      167.55      4.11 o
  -2   1   6       98.95      111.41      3.78 o
  -1   1   6       91.68       99.79      7.92 o
   0   1   6      389.65      411.62     18.34 o
   1   1   6      340.28      344.62      7.69 o
   2   1   6       24.54       23.28      0.61 o
   3   1   6       14.43       11.93      0.56 o
   4   1   6       10.27       10.85      0.59 o
   5   1   6        9.03        7.68      0.62 o
   6   1   6        1.23       -0.01      1.21 o
   7   1   6        7.81        7.75      0.79 o
  -8   2   6        2.75        2.18      3.84 o
  -7   2   6        5.34        5.76      0.69 o
  -6   2   6        1.16        1.08      2.00 o
  -5   2   6        3.74        3.41      0.73 o
  -4   2   6       70.24       66.62      3.32 o
  -3   2   6       20.11       20.86      1.05 o
  -2   2   6       98.09       99.48      6.22 o
  -1   2   6      209.38      182.73     12.19 o
   0   2   6       75.22       65.01      1.95 o
   1   2   6      113.97       98.95      2.14 o
   2   2   6       11.58       10.32      0.51 o
   3   2   6      166.68      160.38      5.66 o
   4   2   6       25.50       25.33      0.86 o
   5   2   6       16.70       15.83      0.79 o
   6   2   6        2.74        3.02      3.05 o
   7   2   6        5.83        6.00      3.13 o
  -7   3   6        0.14        0.00      2.23 o
  -6   3   6        2.26        2.70      0.77 o
  -5   3   6        8.19        8.02      0.88 o
  -4   3   6       24.60       22.34      1.22 o
  -3   3   6       38.59       35.41      1.34 o
  -2   3   6       89.54       68.64      1.95 o
  -1   3   6        0.80       -0.63      1.24 o
   0   3   6       66.80       58.14      1.82 o
   1   3   6        3.53        2.95      0.57 o
   2   3   6        5.00        4.34      0.64 o
   3   3   6       64.03       63.58      1.98 o
   4   3   6        8.43        8.95      0.83 o
   5   3   6        2.61        2.45      0.79 o
   6   3   6        5.77        0.96      2.76 o
   7   3   6        3.11       -0.74      2.52 o
  -6   4   6        0.60        0.67      1.49 o
  -5   4   6        0.94       -0.29      2.00 o
  -4   4   6       22.58       17.94      1.22 o
  -3   4   6        1.79        1.42      0.63 o
  -2   4   6        2.80        0.42      2.16 o
  -1   4   6        1.97        1.00      1.38 o
   0   4   6       12.90       11.72      0.94 o
   1   4   6       42.68       35.96      1.43 o
   2   4   6       12.73       11.80      0.96 o
   3   4   6       32.36       32.31      1.51 o
   4   4   6       14.37       15.17      1.20 o
   5   4   6       14.51       17.28      1.24 o
   6   4   6        3.59        3.92      1.22 o
  -5   5   6        0.26        1.02      2.29 o
  -4   5   6       12.04       12.55      1.21 o
  -3   5   6        1.22        1.69      0.69 o
  -2   5   6        2.90        3.51      0.79 o
  -1   5   6        9.09        8.17      0.88 o
   0   5   6       10.12        7.02      0.95 o
   1   5   6       21.39       21.02      1.27 o
   2   5   6        0.38       -1.36      1.51 o
   3   5   6        5.04        4.20      0.97 o
   4   5   6        9.50        8.13      1.35 o
   5   5   6        2.13        2.67      1.06 o
  -4   6   6        0.44        0.00      2.38 o
  -3   6   6        2.27        2.96      0.97 o
  -2   6   6       16.59       15.56      1.39 o
  -1   6   6        2.67        2.41      0.92 o
   0   6   6        4.18        4.48      0.84 o
   1   6   6        4.87        5.36      1.01 o
   2   6   6        3.20        1.33      2.89 o
   3   6   6        8.44        7.56      1.35 o
  -8   0   7        7.34        8.57      1.37 o
  -7   0   7        0.22        0.91      1.90 o
  -6   0   7        6.47        5.03      0.91 o
  -5   0   7        2.19        2.07      0.64 o
  -4   0   7        4.38        4.44      0.62 o
  -3   0   7        0.04       -0.72      1.07 o
  -2   0   7       73.15       75.00      2.05 o
  -1   0   7       58.32       61.14      1.73 o
   0   0   7       37.53       46.79      1.32 o
   1   0   7      128.98      135.11      3.15 o
   2   0   7      281.42      280.17      7.17 o
   3   0   7        3.99        3.99      0.54 o
   4   0   7       48.01       43.93      1.47 o
   5   0   7        1.98        2.31      0.64 o
   6   0   7        7.40        8.74      0.91 o
   7   0   7       14.70       18.42      1.31 o
  -8   1   7        0.31        0.08      0.84 o
  -7   1   7        0.76       -0.90      1.40 o
  -6   1   7       25.38       25.78      0.98 o
  -5   1   7        8.66        8.39      0.60 o
  -4   1   7      165.19      164.08      3.23 o
  -3   1   7       22.41       23.64      0.70 o
  -2   1   7       61.65       58.82      2.78 o
  -1   1   7      283.11      291.55     18.12 o
   0   1   7      227.66      233.08      4.43 o
   1   1   7       14.92       15.28      0.50 o
   2   1   7       25.29       24.98      1.39 o
   3   1   7       30.97       30.10      0.86 o
   4   1   7        9.31        9.42      0.72 o
   5   1   7        9.17        7.85      0.63 o
   6   1   7       16.79       17.52      1.03 o
   7   1   7        1.79        1.57      1.59 o
  -7   2   7        0.13       -1.47      1.47 o
  -6   2   7        4.93        4.83      2.88 o
  -5   2   7       19.74       15.37      1.48 o
  -4   2   7       14.87       15.97      0.70 o
  -3   2   7       23.55       23.80      0.77 o
  -2   2   7      119.38      117.35      7.58 o
  -1   2   7      108.94      105.91      6.72 o
   0   2   7      267.02      245.68     11.17 o
   1   2   7        1.08        0.56      0.38 o
   2   2   7      111.87      100.35      2.18 o
   3   2   7       24.59       27.25      1.23 o
   4   2   7      143.23      136.68      2.95 o
   5   2   7       27.84       28.20      1.02 o
   6   2   7        0.61       -1.47      1.47 o
   7   2   7        2.05       -0.27      2.02 o
  -7   3   7        1.82        1.62      1.06 o
  -6   3   7        1.89        1.16      0.75 o
  -5   3   7        2.16        1.05      2.09 o
  -4   3   7        8.44        7.46      0.92 o
  -3   3   7       53.60       47.22      1.58 o
  -2   3   7       49.79       45.74      1.49 o
  -1   3   7       71.46       63.92      2.36 o
   0   3   7       44.17       39.12      1.37 o
   1   3   7       41.31       38.73      1.36 o
   2   3   7       10.48        8.23      0.78 o
   3   3   7        0.01       -1.29      1.39 o
   4   3   7       21.52       20.51      1.22 o
   5   3   7        8.76        9.61      1.03 o
   6   3   7       10.52       12.99      1.18 o
  -6   4   7        0.35       -2.16      2.16 o
  -5   4   7        5.73        5.17      0.98 o
  -4   4   7        9.63        8.99      1.00 o
  -3   4   7        9.09        7.79      0.89 o
  -2   4   7       21.96       18.77      1.08 o
  -1   4   7       41.06       37.21      1.47 o
   0   4   7        6.95        5.30      0.75 o
   1   4   7       37.86       33.61      1.38 o
   2   4   7        9.34        7.97      0.84 o
   3   4   7        8.60        8.13      0.93 o
   4   4   7        9.21        9.63      1.07 o
   5   4   7        3.78       -0.97      2.45 o
   6   4   7        0.42        0.74      2.28 o
  -5   5   7        8.13        9.45      1.31 o
  -4   5   7       13.50       13.06      1.29 o
  -3   5   7        5.37        4.23      0.85 o
  -2   5   7       10.18        9.54      1.08 o
  -1   5   7        2.14        0.26      2.06 o
   0   5   7       20.22       22.20      1.29 o
   1   5   7       45.90       41.07      1.72 o
   2   5   7        2.19        2.78      0.78 o
   3   5   7        0.19        2.04      0.76 o
   4   5   7        6.50        7.38      1.12 o
   5   5   7        3.99        5.51      1.04 o
  -3   6   7        3.39        2.81      1.18 o
  -2   6   7        6.67        7.53      1.06 o
  -1   6   7        0.25       -0.33      2.08 o
   0   6   7        0.50       -2.29      2.29 o
   1   6   7        2.04        1.26      0.93 o
   2   6   7        5.52        5.38      1.16 o
   3   6   7       21.62       27.98      1.82 o
  -8   0   8        0.01       -2.22      2.22 o
  -7   0   8        0.22        0.31      2.06 o
  -6   0   8       43.14       49.02      1.88 o
  -5   0   8        0.01        0.89      1.30 o
  -4   0   8       15.69       16.19      0.96 o
  -3   0   8       57.26       59.26      1.89 o
  -2   0   8        8.33        8.19      0.63 o
  -1   0   8      365.41      371.60      7.97 o
   0   0   8      192.37      199.39      5.76 o
   1   0   8        1.84        1.95      0.39 o
   2   0   8       37.26       40.74      1.26 o
   3   0   8        0.22        0.71      0.43 o
   4   0   8       19.36       19.24      1.11 o
   5   0   8        3.66        4.66      0.71 o
   6   0   8        5.76        5.99      0.86 o
   7   0   8        0.41        0.35      1.53 o
  -7   1   8        5.29        4.71      1.92 o
  -6   1   8        1.99        1.83      0.55 o
  -5   1   8        6.51        5.67      0.53 o
  -4   1   8       12.00       12.20      2.47 o
  -3   1   8        6.46        6.78      0.47 o
  -2   1   8        1.65        0.15      0.82 o
  -1   1   8       18.96       20.16      1.54 o
   0   1   8       14.98       12.72      0.52 o
   1   1   8      140.42      137.41      2.62 o
   2   1   8       74.55       71.02      1.55 o
   3   1   8       62.61       58.32      1.53 o
   4   1   8       23.50       21.49      0.84 o
   5   1   8       20.33       19.74      0.87 o
   6   1   8        2.45        2.55      1.06 o
   7   1   8        0.76        0.68      1.32 o
  -7   2   8        2.07        2.24      0.84 o
  -6   2   8        2.43        2.70      0.59 o
  -5   2   8       22.62       22.03      1.13 o
  -4   2   8       18.35       18.08      0.78 o
  -3   2   8       28.12       27.98      2.39 o
  -2   2   8       33.02       30.45      2.35 o
  -1   2   8       74.74       68.20      3.40 o
   0   2   8       68.09       66.85      6.95 o
   1   2   8       12.11       14.30      0.82 o
   2   2   8        6.65        6.62      0.48 o
   3   2   8      176.30      166.20      3.47 o
   4   2   8       21.16       19.91      3.28 o
   5   2   8        9.04        9.08      0.71 o
   6   2   8        2.47        2.83      0.62 o
   7   2   8        3.40        1.06      1.97 o
  -7   3   8        2.89        2.98      1.14 o
  -6   3   8        0.46       -0.94      1.97 o
  -5   3   8        0.93        0.55      1.69 o
  -4   3   8       39.05       35.50      1.51 o
  -3   3   8       27.67       22.36      1.24 o
  -2   3   8       88.03       73.85      2.14 o
  -1   3   8       85.31       78.16      2.31 o
   0   3   8        5.76        5.46      0.72 o
   1   3   8       54.48       47.85      1.56 o
   2   3   8       12.08       10.16      0.82 o
   3   3   8       36.52       38.09      1.51 o
   4   3   8       15.84       14.32      1.16 o
   5   3   8        1.74       -0.60      1.59 o
   6   3   8        2.73        2.89      0.97 o
  -6   4   8        1.81        0.71      2.34 o
  -5   4   8        0.63        2.34      0.90 o
  -4   4   8        3.98        2.74      0.92 o
  -3   4   8        5.51        5.11      0.81 o
  -2   4   8        2.69        3.10      0.70 o
  -1   4   8        4.84        5.04      0.69 o
   0   4   8       30.52       25.98      1.26 o
   1   4   8       18.30       16.69      1.13 o
   2   4   8        0.19        0.74      1.13 o
   3   4   8        9.47       11.36      1.03 o
   4   4   8        0.66        0.30      1.97 o
   5   4   8        0.62        2.03      2.49 o
  -5   5   8        9.03       10.33      1.41 o
  -4   5   8        6.11        7.01      0.93 o
  -3   5   8       10.21       10.68      1.10 o
  -2   5   8        4.45        4.87      0.86 o
  -1   5   8        9.12       12.00      1.01 o
   0   5   8       11.86        9.46      1.04 o
   1   5   8        7.79        6.49      1.00 o
   2   5   8        9.64        9.40      1.11 o
   3   5   8       13.14       15.55      1.35 o
   4   5   8       11.43       12.03      1.36 o
  -3   6   8        0.37       -0.36      2.33 o
  -2   6   8        2.16        3.87      0.89 o
  -1   6   8        1.92        0.68      2.39 o
   0   6   8        5.25        4.93      1.05 o
   1   6   8        4.92        5.20      1.02 o
   2   6   8       12.19       15.71      1.51 o
  -7   0   9        1.66        1.14      0.92 o
  -6   0   9       34.13       38.87      1.74 o
  -5   0   9        0.16       -0.71      1.47 o
  -4   0   9       18.96       18.61      1.06 o
  -3   0   9      206.00      207.12      5.02 o
  -2   0   9      132.00      139.24      3.99 o
  -1   0   9       58.49       55.71      1.72 o
   0   0   9        0.00       -0.86      1.26 o
   1   0   9       19.09       19.04      0.91 o
   2   0   9      374.89      363.63      9.27 o
   3   0   9       15.05       13.10      0.96 o
   4   0   9       21.49       21.70      1.23 o
   5   0   9       14.48       13.68      1.09 o
   6   0   9        1.62       -1.25      2.08 o
   7   0   9        0.03       -1.84      2.41 o
  -7   1   9        5.15        3.27      0.97 o
  -6   1   9        6.76        6.41      0.78 o
  -5   1   9        4.23        4.27      0.54 o
  -4   1   9       37.28       37.43      1.01 o
  -3   1   9        5.65        7.16      0.69 o
  -2   1   9       43.42       41.32      0.91 o
  -1   1   9       15.19       16.61      0.60 o
   0   1   9       85.91       88.75      1.99 o
   1   1   9      167.21      168.47      3.07 o
   2   1   9       13.35       13.32      0.63 o
   3   1   9        6.29        6.11      0.54 o
   4   1   9       38.67       35.60      1.52 o
   5   1   9        8.97        9.24      0.69 o
   6   1   9       13.78       12.65      1.51 o
   7   1   9        0.80        0.61      1.47 o
  -7   2   9        0.79        1.20      0.83 o
  -6   2   9        1.23        0.82      1.20 o
  -5   2   9        6.98        6.73      0.64 o
  -4   2   9       24.80       24.00      0.88 o
  -3   2   9      110.61      102.24      2.72 o
  -2   2   9       24.45       24.39      0.81 o
  -1   2   9       85.59       83.26      2.59 o
   0   2   9       31.50       33.48      2.32 o
   1   2   9       11.37       11.81      0.58 o
   2   2   9       50.71       43.75      3.32 o
   3   2   9        5.23        4.87      0.56 o
   4   2   9       15.52       13.75      0.77 o
   5   2   9        1.02        1.00      0.68 o
   6   2   9        8.81        7.94      1.79 o
  -7   3   9        1.36       -0.37      2.73 o
  -6   3   9        7.82        8.08      1.14 o
  -5   3   9        0.56        0.00      1.57 o
  -4   3   9       14.01       12.49      1.15 o
  -3   3   9        2.11        0.68      1.72 o
  -2   3   9       35.75       34.47      1.41 o
  -1   3   9        6.58        7.13      0.76 o
   0   3   9        5.56        4.64      0.72 o
   1   3   9       39.14       35.15      1.42 o
   2   3   9       26.49       23.25      1.24 o
   3   3   9        1.90        0.78      0.70 o
   4   3   9        7.91        8.70      0.94 o
   5   3   9        4.09        4.27      0.95 o
   6   3   9        6.73        7.03      1.27 o
  -6   4   9        0.29       -0.37      1.97 o
  -5   4   9        2.21        3.58      0.84 o
  -4   4   9        3.59        2.58      0.78 o
  -3   4   9        1.01       -0.27      2.15 o
  -2   4   9       12.30       11.58      0.99 o
  -1   4   9       11.60       11.43      0.95 o
   0   4   9       11.65       11.18      1.01 o
   1   4   9        6.37        5.31      0.81 o
   2   4   9        1.54        2.05      0.73 o
   3   4   9        9.17        9.37      1.05 o
   4   4   9        2.65        1.27      2.00 o
   5   4   9        3.16       -0.71      2.56 o
  -5   5   9        3.89        3.74      1.27 o
  -4   5   9        1.71        0.68      1.93 o
  -3   5   9        3.03        1.59      0.88 o
  -2   5   9        3.05        3.35      0.87 o
  -1   5   9        1.50        1.89      0.77 o
   0   5   9        3.40        3.44      0.82 o
   1   5   9        5.00        4.56      0.84 o
   2   5   9        4.80        5.47      0.96 o
   3   5   9       19.41       18.93      1.51 o
   4   5   9        1.13        1.75      1.12 o
  -2   6   9        2.10        1.44      2.74 o
  -1   6   9        0.06       -0.70      2.05 o
   0   6   9        0.35        1.05      2.19 o
   1   6   9        1.89        2.36      1.03 o
   2   6   9        1.44        0.37      2.44 o
  -7   0  10       11.04       13.45      1.19 o
  -6   0  10        0.24        0.58      2.30 o
  -5   0  10       14.92       14.06      1.02 o
  -4   0  10       34.27       30.59      1.38 o
  -3   0  10       28.98       28.36      1.26 o
  -2   0  10        7.74        8.98      0.72 o
  -1   0  10        4.11        3.80      0.57 o
   0   0  10      140.80      153.06      4.14 o
   1   0  10      148.81      154.11      4.29 o
   2   0  10       20.41       19.42      1.13 o
   3   0  10      128.82      127.28      3.63 o
   4   0  10        7.79        7.79      0.88 o
   5   0  10        0.26        1.47      0.63 o
   6   0  10        1.09       -0.66      2.10 o
  -7   1  10        3.12        2.88      0.75 o
  -6   1  10        9.23        8.91      0.73 o
  -5   1  10        0.99        0.23      1.27 o
  -4   1  10       18.03       17.70      1.04 o
  -3   1  10       21.95       21.24      0.95 o
  -2   1  10        3.47        3.53      0.45 o
  -1   1  10       21.04       19.44      0.68 o
   0   1  10       31.66       31.28      1.94 o
   1   1  10      164.38      152.99      7.81 o
   2   1  10        3.71        4.75      0.47 o
   3   1  10       69.38       67.59      1.41 o
   4   1  10        2.49        1.80      0.72 o
   5   1  10        1.84        1.31      0.72 o
   6   1  10        8.06        7.72      0.77 o
  -7   2  10        1.91        0.30      1.92 o
  -6   2  10        4.51        5.54      0.71 o
  -5   2  10        3.78        2.35      0.60 o
  -4   2  10       21.49       21.50      2.75 o
  -3   2  10       51.36       48.91      3.53 o
  -2   2  10       59.08       57.72      1.87 o
  -1   2  10       86.60       78.55      2.68 o
   0   2  10        6.26        6.08      0.49 o
   1   2  10       35.51       32.46      1.75 o
   2   2  10       26.52       23.67      0.85 o
   3   2  10       17.74       17.84      0.86 o
   4   2  10        3.69        3.09      1.36 o
   5   2  10       12.31       12.94      0.92 o
   6   2  10        0.37        0.19      1.57 o
  -6   3  10        0.57        1.08      0.87 o
  -5   3  10        0.61        0.00      2.09 o
  -4   3  10       10.79        9.85      0.99 o
  -3   3  10        3.45        2.31      0.75 o
  -2   3  10       11.41       10.06      0.91 o
  -1   3  10       10.56       10.56      0.89 o
   0   3  10       10.35        7.00      0.83 o
   1   3  10       57.01       48.28      1.71 o
   2   3  10        3.00        0.00      1.56 o
   3   3  10        0.05       -1.75      1.75 o
   4   3  10       11.54       11.42      1.11 o
   5   3  10        5.52        5.85      1.05 o
  -5   4  10        5.62        7.87      1.04 o
  -4   4  10        0.41        0.00      0.72 o
  -3   4  10        2.90        0.57      1.88 o
  -2   4  10       12.42       11.66      1.09 o
  -1   4  10        3.52        3.09      0.81 o
   0   4  10        5.52        5.17      0.85 o
   1   4  10        7.04        7.30      0.99 o
   2   4  10        1.22        1.49      0.69 o
   3   4  10        6.32        6.66      1.00 o
   4   4  10       10.33       11.58      1.19 o
   5   4  10        1.65        2.45      1.05 o
  -4   5  10        0.13       -0.43      0.99 o
  -3   5  10        1.74        1.94      0.84 o
  -2   5  10        0.74        0.00      2.19 o
  -1   5  10        7.48        5.74      1.10 o
   0   5  10        2.16        1.74      0.86 o
   1   5  10        5.94        6.34      1.07 o
   2   5  10        5.64        5.93      1.00 o
   3   5  10        2.20        3.31      0.86 o
  -1   6  10        1.04       -0.37      2.35 o
   0   6  10        1.14        1.54      0.94 o
   1   6  10        5.36        5.53      1.28 o
  -7   0  11        0.01       -2.47      2.47 o
  -6   0  11        6.43        5.81      1.02 o
  -5   0  11        2.99        2.23      0.78 o
  -4   0  11       24.86       22.70      1.29 o
  -3   0  11        2.67        1.78      0.64 o
  -2   0  11       12.59       13.44      0.94 o
  -1   0  11       10.27        9.45      0.79 o
   0   0  11        6.68        6.05      0.74 o
   1   0  11       16.20       18.13      1.00 o
   2   0  11       13.36       12.00      0.92 o
   3   0  11        0.57        0.23      1.63 o
   4   0  11        1.70        2.29      0.71 o
   5   0  11        4.88        5.89      0.86 o
   6   0  11        2.38        0.70      2.77 o
  -7   1  11        1.40        0.36      1.73 o
  -6   1  11        9.14       10.14      0.81 o
  -5   1  11        1.00        1.34      0.63 o
  -4   1  11        0.08        0.30      0.55 o
  -3   1  11        4.74        4.13      0.56 o
  -2   1  11        7.59        8.87      0.57 o
  -1   1  11       11.47       10.47      0.61 o
   0   1  11        5.98        5.75      1.19 o
   1   1  11       23.90       23.43      0.83 o
   2   1  11       14.28       14.58      0.76 o
   3   1  11        6.88        7.54      0.63 o
   4   1  11       25.59       25.72      1.02 o
   5   1  11        5.03        5.94      0.68 o
   6   1  11        2.24        1.58      3.21 o
  -6   2  11        6.15        6.18      0.76 o
  -5   2  11        0.44       -1.09      1.40 o
  -4   2  11       10.78       11.71      1.12 o
  -3   2  11       23.31       23.82      0.93 o
  -2   2  11       14.16       12.55      0.72 o
  -1   2  11       66.91       62.35      3.07 o
   0   2  11        0.16       -0.44      0.92 o
   1   2  11       26.80       24.31      0.89 o
   2   2  11       33.28       30.98      1.02 o
   3   2  11        4.05        3.89      0.55 o
   4   2  11        2.21        2.06      0.57 o
   5   2  11        1.96        2.60      0.76 o
   6   2  11        6.28        6.57      2.98 o
  -6   3  11        1.46        1.43      1.89 o
  -5   3  11        6.72        7.37      1.08 o
  -4   3  11        1.47       -0.57      1.94 o
  -3   3  11       12.83       10.92      1.04 o
  -2   3  11       20.25       16.98      1.19 o
  -1   3  11       21.01       16.03      1.24 o
   0   3  11       17.36       14.55      1.13 o
   1   3  11        2.75        0.73      2.02 o
   2   3  11        8.78        7.52      0.96 o
   3   3  11        5.80        5.38      0.93 o
   4   3  11        8.19        8.08      1.12 o
   5   3  11        7.12        7.15      1.40 o
  -5   4  11        1.49       -1.78      1.98 o
  -4   4  11        1.19        0.65      3.21 o
  -3   4  11        3.07        2.40      0.92 o
  -2   4  11        0.29       -0.85      1.90 o
  -1   4  11        2.08        1.88      0.78 o
   0   4  11        1.27        1.38      1.76 o
   1   4  11       13.36       11.64      1.12 o
   2   4  11        3.96        5.57      0.84 o
   3   4  11        3.06        0.00      2.23 o
   4   4  11        4.73        5.08      1.20 o
  -4   5  11        1.31        1.64      0.98 o
  -3   5  11        3.88        3.35      1.11 o
  -2   5  11        4.43        6.00      0.96 o
  -1   5  11        0.02       -0.65      2.21 o
   0   5  11        1.17        1.52      0.78 o
   1   5  11        0.86        0.83      0.86 o
   2   5  11        5.07        3.27      1.27 o
   3   5  11        1.22        2.30      1.06 o
  -7   0  12        0.16       -1.86      2.44 o
  -6   0  12        0.85        1.47      0.85 o
  -4   0  12        5.62        5.88      0.82 o
  -3   0  12        0.03        0.23      1.39 o
  -2   0  12        0.70        0.81      0.55 o
  -1   0  12        3.35        3.84      0.67 o
   0   0  12        1.22        0.75      0.61 o
   1   0  12       50.34       48.16      1.64 o
   2   0  12        4.72        6.00      0.72 o
   3   0  12        8.85        9.73      0.93 o
   4   0  12        0.03       -1.15      1.46 o
   5   0  12        0.04        0.33      1.82 o
   6   0  12        7.30        6.04      1.41 o
  -6   1  12        6.98        7.90      0.86 o
  -5   1  12        2.65        7.06      3.19 o
  -4   1  12        3.75        3.47      0.53 o
  -3   1  12        1.21        0.42      0.61 o
  -2   1  12       16.77       16.83      0.77 o
  -1   1  12      136.75      132.01      3.57 o
   0   1  12       22.65       20.97      1.71 o
   1   1  12        5.05        6.58      1.04 o
   2   1  12       18.89       20.01      0.82 o
   3   1  12       30.88       33.66      1.26 o
   4   1  12       17.11       19.20      0.93 o
   5   1  12        1.59        0.00      2.15 o
  -6   2  12        0.23       -1.36      1.36 o
  -5   2  12        2.97        3.24      0.61 o
  -4   2  12        0.25        0.12      1.38 o
  -3   2  12        4.15        7.18      2.46 o
  -2   2  12       36.17       34.57      1.24 o
  -1   2  12        5.41        5.27      0.53 o
   0   2  12        5.29        5.64      0.55 o
   1   2  12       49.21       45.09      1.23 o
   2   2  12        1.97        2.13      1.53 o
   3   2  12       13.30       15.16      0.84 o
   4   2  12        8.26        8.05      1.39 o
   5   2  12        4.27        2.93      1.53 o
  -6   3  12        3.68        1.87      3.16 o
  -5   3  12        0.23        0.00      2.02 o
  -4   3  12        2.37        2.54      0.84 o
  -3   3  12        0.72        0.28      0.70 o
  -2   3  12       13.10       11.00      1.17 o
  -1   3  12        3.18        1.02      1.95 o
   0   3  12        0.20        1.02      1.85 o
   1   3  12        7.22        5.90      0.98 o
   2   3  12        0.15       -0.28      1.66 o
   3   3  12        0.91        1.22      2.06 o
   4   3  12        6.39        6.89      1.14 o
   5   3  12        7.30        8.76      1.29 o
  -5   4  12        1.80       -0.75      2.69 o
  -4   4  12        7.57        7.71      1.23 o
  -3   4  12        6.53        5.64      1.01 o
  -2   4  12        1.93        2.98      0.79 o
  -1   4  12        2.91        0.30      2.07 o
   0   4  12        2.82        3.15      0.73 o
   1   4  12        2.15        1.52      2.08 o
   2   4  12        5.73        6.59      1.01 o
   3   4  12        6.22        7.14      1.08 o
   4   4  12        1.51        2.24      1.11 o
  -3   5  12        1.12        1.03      1.01 o
  -2   5  12        2.16        3.24      0.92 o
  -1   5  12        1.19       -0.34      2.21 o
   0   5  12        1.28       -1.72      2.69 o
   1   5  12        9.56       11.20      1.41 o
   2   5  12        1.72        2.50      1.06 o
  -6   0  13        0.11       -0.35      2.04 o
  -5   0  13        0.04        0.92      1.40 o
  -4   0  13        0.00        0.00      1.65 o
  -3   0  13       22.62       24.18      1.36 o
  -2   0  13       23.18       22.94      1.24 o
  -1   0  13        0.73        1.47      0.63 o
   0   0  13       12.60       14.82      0.98 o
   1   0  13       24.33       22.99      1.33 o
   2   0  13        1.92        0.76      1.90 o
   3   0  13        0.33        0.00      1.66 o
   4   0  13        7.27        4.13      1.01 o
   5   0  13        9.35        9.49      1.35 o
  -6   1  13        2.93        4.88      1.51 o
  -5   1  13        2.49        3.11      0.78 o
  -4   1  13        0.84        1.60      0.65 o
  -3   1  13        9.80       10.79      0.90 o
  -2   1  13       12.60       13.44      1.18 o
  -1   1  13       32.63       32.52      2.36 o
   0   1  13        2.30        1.90      1.45 o
   1   1  13        4.75        4.53      1.37 o
   2   1  13       39.46       39.16      1.36 o
   3   1  13       13.60       12.89      0.87 o
   4   1  13        2.03        2.76      1.00 o
   5   1  13        0.64        0.94      0.90 o
  -6   2  13        3.72        3.76      0.84 o
  -5   2  13        2.32        3.18      1.81 o
  -4   2  13        0.37       -0.59      1.38 o
  -3   2  13        4.33        4.77      0.57 o
  -2   2  13        9.39        9.61      0.73 o
  -1   2  13        1.99        2.79      0.45 o
   0   2  13        9.10       10.31      0.70 o
   1   2  13        2.83        2.59      0.51 o
   2   2  13        0.12        0.51      0.65 o
   3   2  13       16.59       15.89      0.90 o
   4   2  13        0.40       -0.97      1.66 o
   5   2  13        3.41        1.11      2.08 o
  -5   3  13        1.11        1.42      2.56 o
  -4   3  13        4.92        5.63      1.00 o
  -3   3  13        4.08        4.36      0.86 o
  -2   3  13        1.84       -1.14      1.76 o
  -1   3  13       10.27        8.19      0.98 o
   0   3  13       11.95       11.49      1.11 o
   1   3  13        2.96        2.43      0.85 o
   2   3  13        2.84        1.51      2.08 o
   3   3  13        2.87        4.68      0.90 o
   4   3  13        5.86        8.53      1.23 o
  -4   4  13        0.13        2.10      1.00 o
  -3   4  13        4.40        5.32      1.12 o
  -2   4  13        2.37        2.97      0.86 o
  -1   4  13        2.42        1.27      2.00 o
   0   4  13        0.51       -2.10      2.10 o
   1   4  13        3.31        3.79      0.96 o
   2   4  13        6.20       11.76      1.23 o
   3   4  13        0.58        1.24      1.04 o
  -2   5  13        4.58        4.92      1.21 o
  -1   5  13        3.79        3.50      1.16 o
   0   5  13        5.50        5.77      1.28 o
   1   5  13        5.42        6.50      1.50 o
  -6   0  14        0.36        0.95      0.94 o
  -5   0  14        0.36       -2.02      2.02 o
  -4   0  14        1.76        1.48      1.90 o
  -3   0  14        0.05        5.38      0.86 o
  -2   0  14        1.56        2.71      0.75 o
  -1   0  14        8.29        8.30      0.93 o
   0   0  14        8.68        8.03      0.93 o
   1   0  14        1.58        0.56      0.70 o
   2   0  14        6.13        6.87      0.93 o
   3   0  14       10.04       10.50      1.18 o
   4   0  14       15.14       17.58      1.37 o
   5   0  14        0.83       -1.31      1.31 o
  -6   1  14        1.06        0.55      1.61 o
  -5   1  14        2.06        1.98      0.82 o
  -4   1  14        2.38        0.75      1.41 o
  -3   1  14        2.86        3.30      0.55 o
  -2   1  14       16.72       18.27      0.88 o
  -1   1  14        8.75       11.19      0.73 o
   0   1  14        2.99        2.74      0.54 o
   1   1  14        7.24        8.52      0.74 o
   2   1  14        4.55        4.24      0.57 o
   3   1  14        7.32        7.51      0.72 o
   4   1  14        3.00        4.04      1.78 o
  -5   2  14        2.47        2.52      0.75 o
  -4   2  14        0.70       -1.52      1.52 o
  -3   2  14        0.87       -1.36      3.40 o
  -2   2  14        6.87        7.70      0.77 o
  -1   2  14       11.07       10.68      0.77 o
   0   2  14        6.64        7.15      0.64 o
   1   2  14        0.96        2.01      1.36 o
   2   2  14        1.16        0.09      1.42 o
   3   2  14        1.42        2.08      0.97 o
   4   2  14        1.79        1.77      0.91 o
  -4   3  14        9.81       10.62      1.19 o
  -3   3  14        0.30        1.29      1.89 o
  -1   3  14       13.77       15.54      1.27 o
   0   3  14        4.29        3.27      0.93 o
   1   3  14        0.17        0.62      1.91 o
   2   3  14        3.34        3.37      0.97 o
   3   3  14        0.14        0.91      0.86 o
  -3   4  14        1.57        2.24      0.96 o
  -2   4  14        3.65        4.85      0.94 o
  -1   4  14        2.89        3.00      0.91 o
   0   4  14        6.30        8.44      1.17 o
   1   4  14        2.66       -0.35      2.54 o
   2   4  14        3.32        4.66      1.15 o
  -5   0  15        2.23        3.51      0.96 o
  -4   0  15        0.25       -1.16      1.16 o
  -3   0  15        0.19        1.49      1.91 o
  -2   0  15       12.08       12.86      1.11 o
  -1   0  15        4.14        1.38      2.32 o
   0   0  15       13.71       14.15      1.27 o
   1   0  15        0.01       -0.86      1.64 o
   2   0  15        2.07        0.30      2.36 o
   3   0  15       13.82       15.83      1.37 o
   4   0  15        2.50        3.81      1.15 o
  -5   1  15        0.05       -0.88      1.52 o
  -4   1  15        0.44       -1.64      3.61 o
  -3   1  15        8.43        9.92      0.79 o
  -2   1  15        3.72        1.73      2.33 o
  -1   1  15        5.24        5.58      0.65 o
   0   1  15        1.02        2.00      1.41 o
   1   1  15        2.40        0.29      1.62 o
   2   1  15        5.94        7.06      2.18 o
   3   1  15        1.36        1.02      0.78 o
   4   1  15        3.60        4.93      0.82 o
  -5   2  15        1.79        1.25      1.41 o
  -4   2  15        2.24        3.42      1.28 o
  -3   2  15        4.78        5.22      0.66 o
  -2   2  15       10.04       10.61      0.79 o
  -1   2  15        5.72        4.38      2.36 o
   0   2  15        2.87        3.44      0.72 o
   1   2  15        0.10       -1.46      1.46 o
   2   2  15        0.72       -1.23      1.23 o
   3   2  15        6.69        7.76      0.83 o
  -4   3  15        0.10        0.37      2.06 o
  -3   3  15        1.74        1.04      1.99 o
  -2   3  15        0.26        0.66      1.69 o
  -1   3  15        5.83        6.89      1.14 o
   0   3  15        0.06       -0.16      0.76 o
   1   3  15        5.12        5.98      1.00 o
   2   3  15        1.37       -0.35      2.25 o
  -2   4  15        5.03        5.25      1.25 o
  -1   4  15        1.05        1.09      1.89 o
   0   4  15        0.22       -2.55      2.65 o
   1   4  15        1.37        2.31      0.93 o
  -5   0  16        2.03        3.08      1.12 o
  -4   0  16        0.10       -0.52      0.79 o
  -3   0  16        1.00        0.97      1.86 o
  -2   0  16        0.26       -1.85      1.85 o
  -1   0  16       12.85       14.66      1.26 o
   0   0  16       11.58       15.99      1.17 o
   1   0  16        0.50        0.63      1.77 o
   2   0  16        1.56        2.53      0.79 o
   3   0  16        0.46       -0.35      2.27 o
  -4   1  16        1.86        2.61      1.05 o
  -3   1  16        0.73       -0.06      1.60 o
  -2   1  16        3.41        4.45      0.69 o
  -1   1  16        0.74        1.38      1.56 o
   0   1  16        2.09        1.87      0.58 o
   1   1  16        0.09       -0.05      1.04 o
   2   1  16        0.91        1.47      1.84 o
   3   1  16        0.83       -1.80      2.67 o
  -4   2  16        0.97        0.01      1.62 o
  -3   2  16        3.20        9.47      3.91 o
  -2   2  16        2.00        2.24      0.64 o
  -1   2  16        1.03        0.22      0.84 o
   0   2  16        0.67        1.89      0.79 o
   1   2  16        1.60        1.90      0.84 o
   2   2  16        9.46       10.26      1.72 o
  -3   3  16        1.84        2.90      1.14 o
  -2   3  16        1.77        4.01      1.01 o
  -1   3  16        1.39        0.00      2.11 o
   0   3  16        1.29        2.12      2.59 o
   1   3  16        1.73        2.46      1.04 o
  -4   0  17        0.26        0.15      1.00 o
  -3   0  17        0.68        1.33      0.93 o
  -2   0  17        4.35        6.23      1.03 o
  -1   0  17        0.98        0.99      1.90 o
   0   0  17        0.06       -0.66      1.56 o
   1   0  17        1.27        1.19      0.82 o
   2   0  17        0.03        2.51      0.88 o
  -3   1  17        2.02        2.73      1.00 o
  -2   1  17        2.51        6.64      2.22 o
  -1   1  17        2.92        2.77      0.65 o
   0   1  17        1.92        2.32      0.60 o
   1   1  17        1.70        2.45      1.62 o
   2   1  17        0.53       -0.54      1.81 o
  -3   2  17        2.39        3.82      0.76 o
  -2   2  17        0.62        1.30      0.90 o
  -1   2  17        0.87       -0.20      1.65 o
   0   2  17        2.51        2.65      2.09 o
   1   2  17        4.80        5.69      0.81 o
  -2   0  18        0.03        0.07      0.95 o
  -1   0  18        4.39        8.34      1.19 o
   0   0  18        3.83        4.12      1.19 o
   1   0  18        0.44        0.37      2.07 o
  -2   1  18        2.03        1.04      2.00 o
  -1   1  18        0.68        0.83      1.20 o
   0   1  18        1.46        2.86      1.07 o
 
